# Supplementary material for: Tillage System and Crop Sequence Affect Soil Disease Suppressiveness and Carbon Status in Boreal Climate
Source: Front Microbiol. 2020 Oct 23;11:534786. doi: 10.3389/fmicb.2020.534786 (PMC7644446; doi:10.3389/fmicb.2020.534786)
Supplement: Supplementary file 1 [file Table_1.XLSX]

## Sheet: MS Supplement table
Table S1. Soil chemical, physical and biological properties in different depths of the top soil under different crop sequences and tillage practices
		Crop					Tillage									Tillage x Crop							Interaction		Tillage when monoculture		Tillage when Crop Rotation
0-5cm [unit]	Variable	Monoculture	Rotation	s.e.	F1,3	p-value	Ploughing	Reduced	No-Till	s.e.	Ploughing vs Reduced	Ploughing vs No-till	Reduced vs No-till	F2,12	p-value	Ploughing x Mono	Ploughing x Rotation	Reduced x Mono	Reduced x Rotation	No-till x Mono	No-till x Rotation	s.e.	F2,12	p-value	F2,12	p-value	F2,12	p-value
	pH	6.4917	6.4917	0.03681	0	1	6.45	6.5638	6.4613	0.04429	ns	ns	ns	2.16	0.1581	6.4675	6.4325	6.56	6.5675	6.4475	6.475	0.06149	0.14	0.8708	0.99	0.4	1.31	0.3059
10-4S/cm	EC	1.0092	1.1475	0.03108	9.91	0.0514	0.835	1.1913	1.2088	0.03806	<0.001	<0.001	ns	30.71	<0.001	0.7725	0.8975	1.105	1.2775	1.15	1.2675	0.05383	0.15	0.8593	14.67	<0.001	16.19	<0.001
g/cm3	Bulk Density	1.1405	1.1115	0.01547	2.26	0.2297	1.1061	1.1259	1.146	0.01824	ns	ns	ns	1.43	0.2784	1.1127	1.0995	1.1473	1.1045	1.1617	1.1304	0.02475	0.2	0.822	1.13	0.3545	0.49	0.623
mg/kg (DW)	Nmin	7.9332	11.3832	0.3236	56.85	<0.01	5.6328	11.5588	11.7829	0.3567	<0.001	<0.001	ns	108.28	<0.001	5.223	6.0426	9.232	13.8857	9.3445	14.2213	0.5045	11.57	<0.01	24.53	<0.001	95.32	<0.001
mg/kg (DW)	PAcetate	20.201	22.4116	2.7923	1.03	0.4205	17.0061	24.7324	22.1806	3.0342	0.01	0.07	ns	4.38	0.0573	16.725	17.2871	22.8197	26.645	21.0584	23.3028	3.6654	0.25	0.8561	1.28	0.3454	3.35	0.1107
%	SOC	2.9888	3.0463	0.07516	0.86	0.4231	2.6812	3.0086	3.3629	0.08134	<0.01	<0.001	<0.001	40.11	<0.001	2.642	2.7205	2.957	3.0602	3.3675	3.3582	0.09753	0.3	0.7451	22.84	<0.001	17.57	<0.001
	C/N	11.3842	11.3475	0.2763	0.02	0.9015	11.4025	11.4637	11.2312	0.308	ns	ns	ns	0.26	0.7746	11.24	11.565	11.5425	11.385	11.37	11.0925	0.388	0.46	0.6439	0.21	0.816	0.51	0.6125
mg C/g (DW)	POM-C	69.9023	72.4232	1.7894	1.65	0.2887	56.7614	73.7811	82.9458	2.0402	<0.001	<0.001	<0.01	61.27	<.0001	56.5473	56.9755	72.3261	75.236	80.8335	85.0582	2.654	0.32	0.7305	26.35	<0.001	35.24	<0.001
µgC/g (DW)	Cmic	432.38	463.16	10.314	7.98	0.0665	347.02	471.36	524.92	11.6656	<0.001	<0.001	<0.01	93.46	<0.001	345.61	348.44	444.41	498.32	507.11	542.73	15.0071	1.88	0.195	37.19	<0.001	58.14	<0.001
mm2	Fung_mm2	338.31	282.59	20.4364	5.08	0.1095	363.52	284.35	283.48	23.8841	0.02	0.02	ns	4.61	0.0327	422.22	304.82	307.39	261.32	285.33	281.63	32.0759	1.8	0.207	5.89	0.0165	0.52	0.6092
5-10 cm [unit]
	pH	6.425	6.3708	0.04668	1.41	0.3211	6.4263	6.47	6.2975	0.05197	ns	0.04	<0.01	5.14	0.0244	6.4625	6.39	6.4525	6.4875	6.36	6.235	0.06531	1.06	0.376	1.02	0.3897	5.18	0.0239
10-4S/cm	EC	0.8508	0.9075	0.02571	3.91	0.1425	0.8225	0.9925	0.8225	0.02944	<0.001	ns	<0.001	15.64	<0.001	0.8225	0.8225	0.945	1.04	0.785	0.86	0.03851	1.02	0.3906	5.68	0.0184	10.97	<0.01
g/cm3	Bulk Density	1.2818	1.2543	0.01513	1.66	0.2881	1.2168	1.2881	1.2992	0.01512	<0.001	<0.01	ns	11.68	<0.01	1.2375	1.1961	1.3036	1.2727	1.3043	1.294	0.02138	0.37	0.7007	4.3	0.0391	7.74	<0.01
mg/kg (DW)	Nmin	6.5019	9.3551	0.297	67.18	0.0038	6.7595	9.5435	7.4826	0.3407	<0.001	ns	<0.001	23.91	<.0001	6.0735	7.4455	7.6006	11.4864	5.8317	9.1335	0.4523	4.96	0.027	5.27	0.0228	23.6	<.0001
mg/kg (DW)	PAcetate	15.852	17.749	2.2077	1.04	0.382	16.3867	20.6971	13.3177	2.3948	0.08	ns	<0.01	5.32	0.0222	16.1899	16.5834	18.8393	22.555	12.527	14.1085	2.8843	0.27	0.7648	1.94	0.1856	3.65	0.0578
%	SOC	2.677	2.7557	0.0435	3.24	0.1696	2.6875	2.7499	2.7116	0.04868	ns	ns	ns	0.69	0.5199	2.6405	2.7345	2.7063	2.7935	2.6842	2.739	0.06165	0.08	0.9264	0.39	0.6845	0.38	0.6939
	C/N	11.5033	11.3833	0.2845	0.2	0.6873	11.4675	11.7475	11.115	0.315	ns	ns	ns	1.83	0.2022	11.585	11.35	11.7275	11.7675	11.1975	11.0325	0.3925	0.09	0.9117	0.69	0.5224	1.24	0.3242
mg C/g (DW)	POM-C	53.8486	55.4799	1.2412	1.27	0.3414	54.9915	56.8197	52.1817	1.4365	ns	ns	0.02	3.48	0.0643	53.8219	56.1611	55.3127	58.3266	52.4113	51.9521	1.9059	0.54	0.5961	0.67	0.5294	3.35	0.0699
µgC/g (DW)	Cmic	328.11	339.17	9.3174	2.85	0.1901	313.8	348.25	338.87	9.8769	<0.001	<0.01	ns	9.85	0.0029	309.09	318.51	338.45	358.04	336.79	340.95	11.3917	0.48	0.6319	4.22	0.0409	6.1	0.0149
mm2	Fung_mm2	355.75	340.71	36.3005	0.39	0.5767	359.67	344.82	340.2	38.2454	ns	ns	ns	0.24	0.7919	377.52	341.82	384.64	305	305.07	375.32	43.5621	3.41	0.0671	2.23	0.1503	1.42	0.279
10-20 cm [unit]
	pH	6.4358	6.3942	0.04955	1.1	0.3704	6.4762	6.39	6.3787	0.05337	ns	ns	ns	2.41	0.1315	6.4975	6.455	6.405	6.375	6.405	6.3525	0.06346	0.03	0.9735	1.21	0.3322	1.23	0.3264
10-4S/cm	EC	0.785	0.8283	0.02723	4.96	0.1124	0.83	0.8275	0.7625	0.02892	ns	0.02	0.02	5.15	0.0242	0.805	0.855	0.8025	0.8525	0.7475	0.7775	0.03348	0.12	0.8903	1.86	0.1981	3.41	0.0671
g/cm3	Bulk Density	1.3504	1.3543	0.01651	0.04	0.8618	1.2662	1.4004	1.3904	0.01582	<0.01	<0.01	ns	44.77	<.0001	1.2553	1.277	1.407	1.3939	1.3889	1.3919	0.02095	0.61	0.5609	27.46	<.0001	17.92	<0.001
mg/kg (DW)	Nmin	5.333	7.5584	0.3387	58.1	<0.01	7.0676	6.5677	5.7018	0.3688	ns	<0.01	0.03	7.47	<0.01	5.6164	8.5189	5.5461	7.5893	4.8366	6.567	0.4472	1.44	0.275	1.46	0.2717	7.45	<0.01
mg/kg (DW)	PAcetate	14.6662	15.9456	2.0455	0.58	0.5021	16.6496	16.7031	12.565	2.2116	ns	ns	ns	2.66	0.1109	16.5234	16.7758	15.4262	17.98	12.0489	13.0811	2.6481	0.16	0.8527	1.28	0.3129	1.54	0.2547
%	SOC	2.5573	2.627	0.04089	2.43	0.2168	2.7068	2.4798	2.5899	0.04661	<0.01	0.05	0.07	8.59	<0.01	2.6473	2.7663	2.4535	2.506	2.571	2.6087	0.0606	0.31	0.7376	3.17	0.0782	5.73	0.018
	C/N	11.2808	11.38	0.2874	0.1	0.773	11.4437	11.355	11.1925	0.3276	ns	ns	ns	0.22	0.8063	11.6175	11.27	11.1425	11.5675	11.0825	11.3025	0.4259	0.54	0.596	0.58	0.5749	0.18	0.8377
mg C/g (DW)	POM-C	47.937	50.1059	1.427	1.15	0.3613	54.2234	44.4721	48.3688	1.7477	<0.01	0.04	ns	7.89	<0.01	51.8424	56.6044	43.465	45.4793	48.5037	48.2339	2.4716	0.52	0.6076	2.91	0.0932	5.5	0.0202
µgC/g (DW)	Cmic	301.97	307.83	13.0379	0.33	0.6081	329.62	281.93	303.14	13.1448	<0.001	0.02	0.04	13.04	<0.001	326.99	332.25	279.56	284.31	299.36	306.93	15.1113	0.01	0.9873	6.48	0.0123	6.57	0.0118
mm2	Fung_mm2	362.74	378.66	30.5477	0.17	0.7062	346.55	381.82	383.73	32.9632	ns	ns	ns	0.56	0.5856	325.7	367.41	382.24	381.39	380.28	387.19	44.4637	0.16	0.8506	0.66	0.5357	0.07	0.9364
