# Supplementary material for: Tillage System and Crop Sequence Affect Soil Disease Suppressiveness and Carbon Status in Boreal Climate
Source: Front Microbiol. 2020 Oct 23;11:534786. doi: 10.3389/fmicb.2020.534786 (PMC7644446; doi:10.3389/fmicb.2020.534786)
Supplement: Supplementary file 2 [file Table_2.XLSX]

## Sheet: MS Supplement table
Table S2. Crop yield per Hectare and Prevalence of Fusarium spp.
		Crop					Tillage									Tillage x Crop							Interaction		Tillage when monoculture		Tillage when Crop Rotation
[unit]	Variable	Monoculture (barley)	Rotation (oats)	s.e.	F1,3	p-value	Ploughing	Reduced	No-Till	s.e.	Ploughing vs Reduced	Ploughing vs No-till	Reduced vs No-till	F2,12	p-value	Ploughing x Mono	Ploughing x Rotation	Reduced x Mono	Reduced x Rotation	No-till x Mono	No-till x Rotation	s.e.	F2,12	p-value	F2,12	p-value	F2,12	p-value
Kg ha-1	Yield per hectare	4523.33	4968.33	164	5.33	0.01	4684.12	4439.75	5113.62	153	0.09	<0.01	<0.001	13.7	<0.001	4797.25	4571	4249.5	4630	4523.25	5704	196	14.66	<0.001	4.42	0.04	23.95	<0.001
%	Stem base_FA(*	16.283	18.4383	NA	0.28	0.6342	6.2621	20.2567	29.0299	NA	<0.01	<0.001	ns	11.93	<0.01	5.6339	6.9211	15.4333	25.5535	32.135	26.0201	NA	1.07	0.3721	7.58	<0.01	5.42	0.021
%	Stem base_FC	22.0702	51.1239	NA	23.89	0.0164	50.9765	32.6122	25.1702	NA	0.03	<0.01	ns	6.43	0.0127	32.8794	68.9421	24.0414	41.8134	11.3768	42.2003	NA	0.86	0.4464	3.06	0.0843	4.23	0.0407
%	Stem base_FG	0.9336	5.7562	NA	6.29	0.0872	5.8443	1.0196	2.642	NA	ns	ns	ns	2.54	0.1203	1.7731	12.0677	0.1258	2.7573	1.4639	4.1537	NA	0.6	0.5644	0.71	0.5134	2.44	0.1295
%	Yield_FA	27.6768	39.3393	NA	12.65	0.0379	24.7104	38.7043	37.2268	NA	<0.01	<0.01	ns	8.1	<0.01	23.49	25.9513	30.2806	47.4829	29.4208	45.3834	NA	2.01	0.1772	1.02	0.3888	9.08	<0.01
%	Yield_FC	1.13458	2.51051	NA	2.63	0.2035	3.56692	1.59102	0.67542	NA	0.04	<0.01	ns	8.04	<0.01	2.16157	5.30671	0.46935	3.36134	1.07847	0.36577	NA	4.9	0.0279	2.15	0.1596	10.79	<0.01
%	Yield_FG	16.3733	13.2827	NA	2.35	0.2229	18.6351	15.6074	10.6204	NA	ns	<0.01	0.05	5.57	0.0195	18.5485	18.7218	19.9765	11.6883	11.194	10.0601	NA	1.6	0.2419	3.59	0.0599	3.57	0.0606
%	Stubble_FA	31.1959	26.9666	NA	0.38	0.6497	22.5057	33.6991	31.3541	NA	ns	ns	ns	1.01	0.4408	27.8	17.6212	33.9426	33.456	31.9334	30.7777	NA	0.25	0.7913	0.13	0.8788	1.13	0.409
%	Stubble_FC	6.5509	28.3759	NA	16.7	0.1528	22.0528	8.2441	18.9852	NA	ns	ns	ns	3.94	0.1134	6.9668	42.5455	2.9168	15.9492	10.98	28.5704	NA	1.33	0.3607	1.25	0.3798	4.03	0.1102
%	Stubble_FG	18.7042	23.0832	NA	0.16	0.7572	24.1402	26.9028	12.6548	NA	ns	ns	ns	1.66	0.2989	28.5384	20	26.9942	26.8115	5.2786	22.6139	NA	1.56	0.3155	3.07	0.1554	0.15	0.8691
(*FA=Fusarium avenaceum, FC=Fusarium culmorum, FG=Fusarium graminearum
